# Supplementary material for: Pdk3’s role in RANKL-induced osteoclast differentiation: insights from a bone marrow macrophage model
Source: PeerJ. 2024 Oct 9;12:e18222. doi: 10.7717/peerj.18222 (PMC11470767; doi:10.7717/peerj.18222)
Supplement: Supplemental Information 2 [file peerj-12-18222-s002.zip]

Archive with 44 entries (40 files):
- erk/
- erk/perk+erk 1_1(Chemiluminescence).tif
- erk/perk+erk 1_1(Colorimetric).tif
- erk/perk+erk 1_1(Composite)-01.tif
- erk/perk+erk 1_1(Composite).pdf
- erk/perk+erk 1_1(Composite).tif
- erk/perk+erk 1_2(Chemiluminescence).tif
- erk/perk+erk 1_2(Colorimetric).tif
- erk/perk+erk 1_2(Composite)-01.tif
- erk/perk+erk 1_2(Composite).pdf
- erk/perk+erk 1_2(Composite).tif
- jak/
- jak/pjak1+jak1 2_1(Chemiluminescence).tif
- jak/pjak1+jak1 2_1(Colorimetric).tif
- jak/pjak1+jak1 2_1(Composite)-01.tif
- jak/pjak1+jak1 2_1(Composite).pdf
- jak/pjak1+jak1 2_1(Composite).tif
- jak/pjak1+jak1 2_2(Chemiluminescence).tif
- jak/pjak1+jak1 2_2(Colorimetric).tif
- jak/pjak1+jak1 2_2(Composite)-01.tif
- jak/pjak1+jak1 2_2(Composite).pdf
- jak/pjak1+jak1 2_2(Composite).tif
- p65/
- p65/6 pp65+p65 1_1(Chemiluminescence).tif
- p65/6 pp65+p65 1_1(Colorimetric).tif
- p65/6 pp65+p65 1_1(Composite)-01.tif
- p65/6 pp65+p65 1_1(Composite).pdf
- p65/6 pp65+p65 1_1(Composite).tif
- p65/6 pp65+p65 1_2(Chemiluminescence).tif
- p65/6 pp65+p65 1_2(Colorimetric).tif
- p65/6 pp65+p65 1_2(Composite)-01.tif
- p65/6 pp65+p65 1_2(Composite).pdf
- p65/6 pp65+p65 1_2(Composite).tif
- stat1/
- stat1/6 pstat1+stat11_1(Chemiluminescence).tif
- stat1/6 pstat1+stat11_1(Colorimetric).tif
- stat1/6 pstat1+stat11_1(Composite)-01.tif
- stat1/6 pstat1+stat11_1(Composite).pdf
- stat1/6 pstat1+stat11_1(Composite).tif
- stat1/6 pstat1+stat11_2(Chemiluminescence).tif
- stat1/6 pstat1+stat11_2(Colorimetric).tif
- stat1/6 pstat1+stat11_2(Composite)-01.tif
- stat1/6 pstat1+stat11_2(Composite).pdf
- stat1/6 pstat1+stat11_2(Composite).tif
