# Supplementary material for: Pdk3’s role in RANKL-induced osteoclast differentiation: insights from a bone marrow macrophage model
Source: PeerJ. 2024 Oct 9;12:e18222. doi: 10.7717/peerj.18222 (PMC11470767; doi:10.7717/peerj.18222)
Supplement: Supplemental Information 8 [file peerj-12-18222-s008.zip]

Archive with 47 entries (42 files):
- Fig 4.pzfx
- Fig 4.xlsx
- wb/
- wb/ERK/
- wb/ERK/perk+erk 2_1(Chemiluminescence).tif
- wb/ERK/perk+erk 2_1(Colorimetric).tif
- wb/ERK/perk+erk 2_1(Composite)-01.tif
- wb/ERK/perk+erk 2_1(Composite).pdf
- wb/ERK/perk+erk 2_1(Composite).tif
- wb/ERK/perk+erk 2_2(Chemiluminescence).tif
- wb/ERK/perk+erk 2_2(Colorimetric).tif
- wb/ERK/perk+erk 2_2(Composite)-01.tif
- wb/ERK/perk+erk 2_2(Composite).pdf
- wb/ERK/perk+erk 2_2(Composite).tif
- wb/JAK1/
- wb/JAK1/pjak1+jak1 1_1(Chemiluminescence).tif
- wb/JAK1/pjak1+jak1 1_1(Colorimetric).tif
- wb/JAK1/pjak1+jak1 1_1(Composite)-01.tif
- wb/JAK1/pjak1+jak1 1_1(Composite).pdf
- wb/JAK1/pjak1+jak1 1_1(Composite).tif
- wb/JAK1/pjak1+jak1 1_2(Chemiluminescence).tif
- wb/JAK1/pjak1+jak1 1_2(Colorimetric).tif
- wb/JAK1/pjak1+jak1 1_2(Composite)-01.tif
- wb/JAK1/pjak1+jak1 1_2(Composite).pdf
- wb/JAK1/pjak1+jak1 1_2(Composite).tif
- wb/P65/
- wb/P65/pp65+p65 2_1(Chemiluminescence).tif
- wb/P65/pp65+p65 2_1(Colorimetric).tif
- wb/P65/pp65+p65 2_1(Composite)-01.tif
- wb/P65/pp65+p65 2_1(Composite).pdf
- wb/P65/pp65+p65 2_1(Composite).tif
- wb/P65/pp65+p65 2_2(Chemiluminescence).tif
- wb/P65/pp65+p65 2_2(Colorimetric).tif
- wb/P65/pp65+p65 2_2(Composite)-01.tif
- wb/P65/pp65+p65 2_2(Composite).pdf
- wb/P65/pp65+p65 2_2(Composite).tif
- wb/STAT1/
- wb/STAT1/6 pstat1+stat1 2_1(Chemiluminescence).tif
- wb/STAT1/6 pstat1+stat1 2_1(Colorimetric).tif
- wb/STAT1/6 pstat1+stat1 2_1(Composite)-01.tif
- wb/STAT1/6 pstat1+stat1 2_1(Composite).pdf
- wb/STAT1/6 pstat1+stat1 2_1(Composite).tif
- wb/STAT1/6 pstat1+stat1 2_2(Chemiluminescence).tif
- wb/STAT1/6 pstat1+stat1 2_2(Colorimetric).tif
- wb/STAT1/6 pstat1+stat1 2_2(Composite)-01.tif
- wb/STAT1/6 pstat1+stat1 2_2(Composite).pdf
- wb/STAT1/6 pstat1+stat1 2_2(Composite).tif
