# Supplementary material for: Pdk3’s role in RANKL-induced osteoclast differentiation: insights from a bone marrow macrophage model
Source: PeerJ. 2024 Oct 9;12:e18222. doi: 10.7717/peerj.18222 (PMC11470767; doi:10.7717/peerj.18222)
Supplement: Supplemental Information 10 [file peerj-12-18222-s010.zip]

Archive with 2 entries (2 files):
- Fig 6.pzfx
- Fig 6.xlsx
